# Supplementary material for: Temporally inter-comparable maps of terrestrial wilderness and the Last of the Wild
Source: Sci Data. 2017 Dec 12;4:170187. doi: 10.1038/sdata.2017.187 (PMC5726312; doi:10.1038/sdata.2017.187)
Supplement: Supplementary file 1 [file sdata2017187-isa1.zip]

Archive with 3 entries (3 files):
- i_Investigation.txt
- s_study_Allan.txt
- a_assay_Allan.txt
