# Supplementary material for: Temporally inter-comparable maps of terrestrial wilderness and the Last of the Wild
Source: Sci Data. 2017 Dec 12;4:170187. doi: 10.1038/sdata.2017.187 (PMC5726312; doi:10.1038/sdata.2017.187)
Supplement: Supplementary file 1 [file sdata2017187-isa1.zip › i_Investigation.txt]

# Investigation File generated for Scientific Data with Investigation File Authoring Tool version 0.1.0 on 10/11/2017 - This metadata file is CC0
ONTOLOGY SOURCE REFERENCE
Term Source Name	IAO	GAZ	OBI	ERO	ENVO	MS
Term Source File	http://data.bioontology.org/ontologies/IAO	http://data.bioontology.org/ontologies/GAZ	http://data.bioontology.org/ontologies/OBI	http://data.bioontology.org/ontologies/ERO	http://data.bioontology.org/ontologies/ENVO	http://data.bioontology.org/ontologies/MS
Term Source Version	2015-02-23	$Revision: 1.512 $	2014-08-18	2013-08-02		4.0.1
Term Source Description	Information Artifact Ontology	Gazetteer	Ontology for Biomedical Investigations	Eagle-I Research Resource Ontology	Environment Ontology	Mass Spectrometry Ontology
INVESTIGATION
Investigation Identifier
Investigation Title
Investigation Description
Investigation Submission Date
Investigation Public Release Date
INVESTIGATION PUBLICATIONS
Investigation PubMed ID
Investigation Publication DOI
Investigation Publication Author List
Investigation Publication Title
Investigation Publication Status
Investigation Publication Status Term Accession Number
Investigation Publication Status Term Source REF
INVESTIGATION CONTACTS
Investigation Person Last Name
Investigation Person Mid Initials
Investigation Person First Name
Investigation Person Address
Investigation Person Phone
Investigation Person Fax
Investigation Person Email
Investigation Person Affiliation
Investigation Person Roles
Investigation Person Roles Term Accession Number
Investigation Person Roles Term Source REF
STUDY
Study Identifier	10.1038/sdata.2017.187
Study Title	Temporally inter-comparable maps of terrestrial wilderness and the Last of the Wild
Study Submission Date	22/06/2017
Study Public Release Date	12/12/2017
Study Description	http://www.nature.com/articles/sdata2017187#abstract
Study File Name	s_study_Allan.txt
Comment[Subject Keywords]	//;//
Comment[Manuscript Licence]	CC BY-4.0
Comment[Experimental Metadata Licence]	CC0
Comment[Supplementary Information File Name]		Supplementary File 1
Comment[Supplementary Information File Type]	x-zip-compressed	vnd.openxmlformats-officedocument.wordprocessingml.document
Comment[Supplementary Information File URL]	http://www.nature.com/articles/sdata2017187#supplementary-information	http://www.nature.com/articles/sdata2017187#supplementary-information
Comment[Data Repository]	Dryad Digital Repository
Comment[Data Record Accession]	doi:10.5061/dryad.124fp
Comment[Data Record URI]	https://doi.org/10.5061/dryad.124fp
STUDY DESIGN DESCRIPTORS
Study Design Type	observation design	time series design
Study Design Type Term Accession Number	OBI:0300311	OBI:0500020
Study Design Type Term Source REF	OBI	OBI
STUDY PUBLICATIONS
Study PubMed ID	""
Study Publication DOI	doi:10.1016/j.cub.2016.08.049
Study Publication Author List	""
Study Publication Title	""
Study Publication Status	published
Study Publication Status Term Accession Number	
Study Publication Status Term Source REF	
STUDY FACTORS
Study Factor Name	year	geographical location	biome
Study Factor Type	temporal_interval	geographic location	biome
Study Factor Type Term Accession Number	http://www.ifomis.org/bfo/1.1/span#TemporalInterval	GAZ:00000448	ENVO:00000428
Study Factor Type Term Source REF	ERO	OBI	ENVO
STUDY ASSAYS
Study Assay Measurement Type	ecoregion
Study Assay Measurement Type Term Accession Number	ENVO:01000276
Study Assay Measurement Type Term Source REF	ENVO
Study Assay Technology Type	digital curation
Study Assay Technology Type Term Accession Number	OBI:0302914
Study Assay Technology Type Term Source REF	OBI
Study Assay Technology Platform	""
Study Assay File Name	a_assay_Allan.txt
STUDY PROTOCOLS
Study Protocol Name	The Human Footprint	Comparable maps of pressure free lands for 1993 and 2009	Temporally inter-comparable maps of the Last of the Wild for 1993 and 2009
Study Protocol Type	database source	digital curation	digital curation
Study Protocol Type Term Accession Number	MS:1001012	OBI:0302914	OBI:0302914
Study Protocol Type Term Source REF	MS	OBI	OBI
Study Protocol Description			
Study Protocol URI	""	""	""
Study Protocol Version			
Study Protocol Parameters Name	""	""	""
Study Protocol Parameters Name Term Accession Number	""	""	""
Study Protocol Parameters Name Term Source REF	""	""	""
Study Protocol Components Name	""	""	""
Study Protocol Components Type	""	""	""
Study Protocol Components Type Term Accession Number	""	""	""
Study Protocol Components Type Term Source REF	""	""	""
STUDY CONTACTS
Study Person Last Name	Allan	Venter	Watson
Study Person First Name	James R.	Oscar	James E.M.
Study Person Mid Initials			
Study Person Email	j.allan2@uq.edu.au	""	""
Study Person Phone			
Study Person Fax			
Study Person Address			
Study Person Affiliation	School of Earth and Environmental Sciences, University of Queensland, St Lucia, QLD 4072, Australia	Natural Resource and Environmental Studies Institute, University of Northern British Columbia, Prince George, Canada 2M74Z9	School of Earth and Environmental Sciences, University of Queensland, St Lucia, QLD 4072, Australia
Study Person Roles			
Study Person Roles Term Accession Number			
Study Person Roles Term Source REF			
Comment[Study Person ORCID]			
Comment[Funder]			
Comment[FundRef ID]			
Comment[Funder Term Source REF]			
Comment[Grant Identifier]			
