# Supplementary material for: Temporally inter-comparable maps of terrestrial wilderness and the Last of the Wild
Source: Sci Data. 2017 Dec 12;4:170187. doi: 10.1038/sdata.2017.187 (PMC5726312; doi:10.1038/sdata.2017.187)
Supplement: Supplementary file 1 [file sdata2017187-isa1.zip › s_study_Allan.txt]

Source Name	Material Type	Term Source REF	Term Accession Number	Comment[data source DOI]	Characteristics[geographical location]	Term Source REF	Term Accession Number	Characteristics[environment type]	Term Source REF	Term Accession Number	Protocol REF	Sample Name	Factor Value[year]	Factor Value[geographical location]	Factor Value[biome]
Human Footprint maps	data set	IAO	IAO:0000100	https://doi.org/10.5061/dryad.052q5	Afrotropic Region	GAZ	GAZ:00000451	flooded grassland biome	ENVO	ENVO:01000195	The Human Footprint	9 AT	1993; 2009	Afrotropic	Flooded grasslands and savannas
Human Footprint maps	data set	IAO	IAO:0000100	https://doi.org/10.5061/dryad.052q5	Afrotropic Region	GAZ	GAZ:00000451	mangrove biome	ENVO	ENVO:01000181	The Human Footprint	14 AT	1993; 2009	Afrotropic	Mangrove
Human Footprint maps	data set	IAO	IAO:0000100	https://doi.org/10.5061/dryad.052q5	Afrotropic Region	GAZ	GAZ:00000451	mediterranean forest biome	ENVO	ENVO:01000199	The Human Footprint	12 AT	1993; 2009	Afrotropic	Mediterranean forests woodlands and scrub
Human Footprint maps	data set	IAO	IAO:0000100	https://doi.org/10.5061/dryad.052q5	Afrotropic Region	GAZ	GAZ:00000451	montane grassland biome	ENVO	ENVO:01000194	The Human Footprint	10 AT	1993; 2009	Afrotropic	Montane grasslands and savannas
Human Footprint maps	data set	IAO	IAO:0000100	https://doi.org/10.5061/dryad.052q5	Afrotropic Region	GAZ	GAZ:00000451	montane savanna biome	ENVO	ENVO:01000223	The Human Footprint	10 AT	1993; 2009	Afrotropic	Montane grasslands and savannas
Human Footprint maps	data set	IAO	IAO:0000100	https://doi.org/10.5061/dryad.052q5	Afrotropic Region	GAZ	GAZ:00000451	subtropical broadleaf forest biome	ENVO	ENVO:01000201	The Human Footprint	1 AT	1993; 2009	Afrotropic	Tropical and subtropical moist broadleaf forests
Human Footprint maps	data set	IAO	IAO:0000100	https://doi.org/10.5061/dryad.052q5	Afrotropic Region	GAZ	GAZ:00000451	subtropical broadleaf forest biome	ENVO	ENVO:01000201	The Human Footprint	2 AT	1993; 2009	Afrotropic	Tropical and subtropical dry broadleaf forests
Human Footprint maps	data set	IAO	IAO:0000100	https://doi.org/10.5061/dryad.052q5	Afrotropic Region	GAZ	GAZ:00000451	subtropical grassland biome	ENVO	ENVO:01000191	The Human Footprint	7 AT	1993; 2009	Afrotropic	Tropical and subtropical grasslands savannas
Human Footprint maps	data set	IAO	IAO:0000100	https://doi.org/10.5061/dryad.052q5	Afrotropic Region	GAZ	GAZ:00000451	subtropical savanna biome	ENVO	ENVO:01000187	The Human Footprint	7 AT	1993; 2009	Afrotropic	Tropical and subtropical grasslands savannas
Human Footprint maps	data set	IAO	IAO:0000100	https://doi.org/10.5061/dryad.052q5	Afrotropic Region	GAZ	GAZ:00000451	temperate grassland biome	ENVO	ENVO:01000193	The Human Footprint	8 AT	1993; 2009	Afrotropic	Temperate grasslands savannas and shrublands
Human Footprint maps	data set	IAO	IAO:0000100	https://doi.org/10.5061/dryad.052q5	Afrotropic Region	GAZ	GAZ:00000451	temperate savanna biome	ENVO	ENVO:01000189	The Human Footprint	8 AT	1993; 2009	Afrotropic	Temperate grasslands savannas and shrublands
Human Footprint maps	data set	IAO	IAO:0000100	https://doi.org/10.5061/dryad.052q5	Afrotropic Region	GAZ	GAZ:00000451	temperate shrubland biome	ENVO	ENVO:01000215	The Human Footprint	8 AT	1993; 2009	Afrotropic	Temperate grasslands savannas and shrublands
Human Footprint maps	data set	IAO	IAO:0000100	https://doi.org/10.5061/dryad.052q5	Afrotropic Region	GAZ	GAZ:00000451	tropical broadleaf forest biome	ENVO	ENVO:01000200	The Human Footprint	2 AT	1993; 2009	Afrotropic	Tropical and subtropical dry broadleaf forests
Human Footprint maps	data set	IAO	IAO:0000100	https://doi.org/10.5061/dryad.052q5	Afrotropic Region	GAZ	GAZ:00000451	tropical broadleaf forest biome	ENVO	ENVO:01000200	The Human Footprint	1 AT	1993; 2009	Afrotropic	Tropical and subtropical moist broadleaf forests
Human Footprint maps	data set	IAO	IAO:0000100	https://doi.org/10.5061/dryad.052q5	Afrotropic Region	GAZ	GAZ:00000451	tropical grassland biome	ENVO	ENVO:01000192	The Human Footprint	7 AT	1993; 2009	Afrotropic	Tropical and subtropical grasslands savannas
Human Footprint maps	data set	IAO	IAO:0000100	https://doi.org/10.5061/dryad.052q5	Afrotropic Region	GAZ	GAZ:00000451	tropical savanna biome	ENVO	ENVO:01000188	The Human Footprint	7 AT	1993; 2009	Afrotropic	Tropical and subtropical grasslands savannas
Human Footprint maps	data set	IAO	IAO:0000100	https://doi.org/10.5061/dryad.052q5	Afrotropic Region	GAZ	GAZ:00000451	xeric shrubland biome	ENVO	ENVO:01000218	The Human Footprint	13 AT	1993; 2009	Afrotropic	Deserts and xeric shrublands
Human Footprint maps	data set	IAO	IAO:0000100	https://doi.org/10.5061/dryad.052q5	Australasian Region	GAZ	GAZ:00000450	mangrove biome	ENVO	ENVO:01000181	The Human Footprint	14 AA	1993; 2009	Australasia	Mangrove
Human Footprint maps	data set	IAO	IAO:0000100	https://doi.org/10.5061/dryad.052q5	Australasian Region	GAZ	GAZ:00000450	mediterranean forest biome	ENVO	ENVO:01000199	The Human Footprint	12 AA	1993; 2009	Australasia	Mediterranean forests woodlands and scrub
Human Footprint maps	data set	IAO	IAO:0000100	https://doi.org/10.5061/dryad.052q5	Australasian Region	GAZ	GAZ:00000450	montane grassland biome	ENVO	ENVO:01000194	The Human Footprint	10 AA	1993; 2009	Australasia	Montane grasslands and savannas
Human Footprint maps	data set	IAO	IAO:0000100	https://doi.org/10.5061/dryad.052q5	Australasian Region	GAZ	GAZ:00000450	montane savanna biome	ENVO	ENVO:01000223	The Human Footprint	10 AA	1993; 2009	Australasia	Montane grasslands and savannas
Human Footprint maps	data set	IAO	IAO:0000100	https://doi.org/10.5061/dryad.052q5	Australasian Region	GAZ	GAZ:00000450	subtropical broadleaf forest biome	ENVO	ENVO:01000201	The Human Footprint	1 AA	1993; 2009	Australasia	Tropical and subtropical moist broadleaf forests
Human Footprint maps	data set	IAO	IAO:0000100	https://doi.org/10.5061/dryad.052q5	Australasian Region	GAZ	GAZ:00000450	subtropical broadleaf forest biome	ENVO	ENVO:01000201	The Human Footprint	2 AA	1993; 2009	Australasia	Tropical and subtropical dry broadleaf forests
Human Footprint maps	data set	IAO	IAO:0000100	https://doi.org/10.5061/dryad.052q5	Australasian Region	GAZ	GAZ:00000450	subtropical grassland biome	ENVO	ENVO:01000191	The Human Footprint	7 AA	1993; 2009	Australasia	Tropical and subtropical grasslands savannas
Human Footprint maps	data set	IAO	IAO:0000100	https://doi.org/10.5061/dryad.052q5	Australasian Region	GAZ	GAZ:00000450	subtropical savanna biome	ENVO	ENVO:01000187	The Human Footprint	7 AA	1993; 2009	Australasia	Tropical and subtropical grasslands savannas
Human Footprint maps	data set	IAO	IAO:0000100	https://doi.org/10.5061/dryad.052q5	Australasian Region	GAZ	GAZ:00000450	temperate grassland biome	ENVO	ENVO:01000193	The Human Footprint	8 AA	1993; 2009	Australasia	Temperate grasslands savannas and shrublands
Human Footprint maps	data set	IAO	IAO:0000100	https://doi.org/10.5061/dryad.052q5	Australasian Region	GAZ	GAZ:00000450	temperate mixed forest biome	ENVO	ENVO:01000212	The Human Footprint	4 AA	1993; 2009	Australasia	Temperate broadleaf and mixed forests
Human Footprint maps	data set	IAO	IAO:0000100	https://doi.org/10.5061/dryad.052q5	Australasian Region	GAZ	GAZ:00000450	temperate savanna biome	ENVO	ENVO:01000189	The Human Footprint	8 AA	1993; 2009	Australasia	Temperate grasslands savannas and shrublands
Human Footprint maps	data set	IAO	IAO:0000100	https://doi.org/10.5061/dryad.052q5	Australasian Region	GAZ	GAZ:00000450	temperate shrubland biome	ENVO	ENVO:01000215	The Human Footprint	8 AA	1993; 2009	Australasia	Temperate grasslands savannas and shrublands
Human Footprint maps	data set	IAO	IAO:0000100	https://doi.org/10.5061/dryad.052q5	Australasian Region	GAZ	GAZ:00000450	tropical broadleaf forest biome	ENVO	ENVO:01000200	The Human Footprint	2 AA	1993; 2009	Australasia	Tropical and subtropical dry broadleaf forests
Human Footprint maps	data set	IAO	IAO:0000100	https://doi.org/10.5061/dryad.052q5	Australasian Region	GAZ	GAZ:00000450	tropical broadleaf forest biome	ENVO	ENVO:01000200	The Human Footprint	1 AA	1993; 2009	Australasia	Tropical and subtropical moist broadleaf forests
Human Footprint maps	data set	IAO	IAO:0000100	https://doi.org/10.5061/dryad.052q5	Australasian Region	GAZ	GAZ:00000450	tropical grassland biome	ENVO	ENVO:01000192	The Human Footprint	7 AA	1993; 2009	Australasia	Tropical and subtropical grasslands savannas
Human Footprint maps	data set	IAO	IAO:0000100	https://doi.org/10.5061/dryad.052q5	Australasian Region	GAZ	GAZ:00000450	tropical savanna biome	ENVO	ENVO:01000188	The Human Footprint	7 AA	1993; 2009	Australasia	Tropical and subtropical grasslands savannas
Human Footprint maps	data set	IAO	IAO:0000100	https://doi.org/10.5061/dryad.052q5	Australasian Region	GAZ	GAZ:00000450	xeric shrubland biome	ENVO	ENVO:01000218	The Human Footprint	13 AA	1993; 2009	Australasia	Deserts and xeric shrublands
Human Footprint maps	data set	IAO	IAO:0000100	https://doi.org/10.5061/dryad.052q5	Indomalayan Region	GAZ	GAZ:00000454	flooded grassland biome	ENVO	ENVO:01000195	The Human Footprint	9 IM	1993; 2009	Indo-Malay	Flooded grasslands and savannas
Human Footprint maps	data set	IAO	IAO:0000100	https://doi.org/10.5061/dryad.052q5	Indomalayan Region	GAZ	GAZ:00000454	mangrove biome	ENVO	ENVO:01000181	The Human Footprint	14 IM	1993; 2009	Indo-Malay	Mangrove
Human Footprint maps	data set	IAO	IAO:0000100	https://doi.org/10.5061/dryad.052q5	Indomalayan Region	GAZ	GAZ:00000454	montane grassland biome	ENVO	ENVO:01000194	The Human Footprint	10 IM	1993; 2009	Indo-Malay	Montane grasslands and savannas
Human Footprint maps	data set	IAO	IAO:0000100	https://doi.org/10.5061/dryad.052q5	Indomalayan Region	GAZ	GAZ:00000454	montane savanna biome	ENVO	ENVO:01000223	The Human Footprint	10 IM	1993; 2009	Indo-Malay	Montane grasslands and savannas
Human Footprint maps	data set	IAO	IAO:0000100	https://doi.org/10.5061/dryad.052q5	Indomalayan Region	GAZ	GAZ:00000454	subtropical broadleaf forest biome	ENVO	ENVO:01000201	The Human Footprint	1 IM	1993; 2009	Indo-Malay	Tropical and subtropical moist broadleaf forests
Human Footprint maps	data set	IAO	IAO:0000100	https://doi.org/10.5061/dryad.052q5	Indomalayan Region	GAZ	GAZ:00000454	subtropical broadleaf forest biome	ENVO	ENVO:01000201	The Human Footprint	2 IM	1993; 2009	Indo-Malay	Tropical and subtropical dry broadleaf forests
Human Footprint maps	data set	IAO	IAO:0000100	https://doi.org/10.5061/dryad.052q5	Indomalayan Region	GAZ	GAZ:00000454	subtropical coniferous forest biome	ENVO	ENVO:01000209	The Human Footprint	3 IM	1993; 2009	Indo-Malay	Tropical and subtropical coniferous forests
Human Footprint maps	data set	IAO	IAO:0000100	https://doi.org/10.5061/dryad.052q5	Indomalayan Region	GAZ	GAZ:00000454	subtropical grassland biome	ENVO	ENVO:01000191	The Human Footprint	7 IM	1993; 2009	Indo-Malay	Tropical and subtropical grasslands savannas
Human Footprint maps	data set	IAO	IAO:0000100	https://doi.org/10.5061/dryad.052q5	Indomalayan Region	GAZ	GAZ:00000454	subtropical savanna biome	ENVO	ENVO:01000187	The Human Footprint	7 IM	1993; 2009	Indo-Malay	Tropical and subtropical grasslands savannas
Human Footprint maps	data set	IAO	IAO:0000100	https://doi.org/10.5061/dryad.052q5	Indomalayan Region	GAZ	GAZ:00000454	temperate coniferous forest biome	ENVO	ENVO:01000211	The Human Footprint	5 IM	1993; 2009	Indo-Malay	Temperate coniferous forests
Human Footprint maps	data set	IAO	IAO:0000100	https://doi.org/10.5061/dryad.052q5	Indomalayan Region	GAZ	GAZ:00000454	temperate mixed forest biome	ENVO	ENVO:01000212	The Human Footprint	4 IM	1993; 2009	Indo-Malay	Temperate broadleaf and mixed forests
Human Footprint maps	data set	IAO	IAO:0000100	https://doi.org/10.5061/dryad.052q5	Indomalayan Region	GAZ	GAZ:00000454	tropical broadleaf forest biome	ENVO	ENVO:01000200	The Human Footprint	2 IM	1993; 2009	Indo-Malay	Tropical and subtropical dry broadleaf forests
Human Footprint maps	data set	IAO	IAO:0000100	https://doi.org/10.5061/dryad.052q5	Indomalayan Region	GAZ	GAZ:00000454	tropical broadleaf forest biome	ENVO	ENVO:01000200	The Human Footprint	1 IM	1993; 2009	Indo-Malay	Tropical and subtropical moist broadleaf forests
Human Footprint maps	data set	IAO	IAO:0000100	https://doi.org/10.5061/dryad.052q5	Indomalayan Region	GAZ	GAZ:00000454	tropical coniferous forest biome	ENVO	ENVO:01000210	The Human Footprint	3 IM	1993; 2009	Indo-Malay	Tropical and subtropical coniferous forests
Human Footprint maps	data set	IAO	IAO:0000100	https://doi.org/10.5061/dryad.052q5	Indomalayan Region	GAZ	GAZ:00000454	tropical grassland biome	ENVO	ENVO:01000192	The Human Footprint	7 IM	1993; 2009	Indo-Malay	Tropical and subtropical grasslands savannas
Human Footprint maps	data set	IAO	IAO:0000100	https://doi.org/10.5061/dryad.052q5	Indomalayan Region	GAZ	GAZ:00000454	tropical savanna biome	ENVO	ENVO:01000188	The Human Footprint	7 IM	1993; 2009	Indo-Malay	Tropical and subtropical grasslands savannas
Human Footprint maps	data set	IAO	IAO:0000100	https://doi.org/10.5061/dryad.052q5	Indomalayan Region	GAZ	GAZ:00000454	xeric shrubland biome	ENVO	ENVO:01000218	The Human Footprint	13 IM	1993; 2009	Indo-Malay	Deserts and xeric shrublands
Human Footprint maps	data set	IAO	IAO:0000100	https://doi.org/10.5061/dryad.052q5	Nearctic Region	GAZ	GAZ:00000456	mediterranean forest biome	ENVO	ENVO:01000199	The Human Footprint	12 NA	1993; 2009	Nearctic	Mediterranean forests woodlands and scrub
Human Footprint maps	data set	IAO	IAO:0000100	https://doi.org/10.5061/dryad.052q5	Nearctic Region	GAZ	GAZ:00000456	subpolar coniferous forest biome	ENVO	ENVO:01000250	The Human Footprint	6 NA	1993; 2009	Nearctic	Boreal forests taiga
Human Footprint maps	data set	IAO	IAO:0000100	https://doi.org/10.5061/dryad.052q5	Nearctic Region	GAZ	GAZ:00000456	subtropical broadleaf forest biome	ENVO	ENVO:01000201	The Human Footprint	2 NA	1993; 2009	Nearctic	Tropical and subtropical dry broadleaf forests
Human Footprint maps	data set	IAO	IAO:0000100	https://doi.org/10.5061/dryad.052q5	Nearctic Region	GAZ	GAZ:00000456	subtropical coniferous forest biome	ENVO	ENVO:01000209	The Human Footprint	3 NA	1993; 2009	Nearctic	Tropical and subtropical coniferous forests
Human Footprint maps	data set	IAO	IAO:0000100	https://doi.org/10.5061/dryad.052q5	Nearctic Region	GAZ	GAZ:00000456	subtropical grassland biome	ENVO	ENVO:01000191	The Human Footprint	7 NA	1993; 2009	Nearctic	Tropical and subtropical grasslands savannas
Human Footprint maps	data set	IAO	IAO:0000100	https://doi.org/10.5061/dryad.052q5	Nearctic Region	GAZ	GAZ:00000456	subtropical savanna biome	ENVO	ENVO:01000187	The Human Footprint	7 NA	1993; 2009	Nearctic	Tropical and subtropical grasslands savannas
Human Footprint maps	data set	IAO	IAO:0000100	https://doi.org/10.5061/dryad.052q5	Nearctic Region	GAZ	GAZ:00000456	temperate coniferous forest biome	ENVO	ENVO:01000211	The Human Footprint	5 NA	1993; 2009	Nearctic	Temperate coniferous forests
Human Footprint maps	data set	IAO	IAO:0000100	https://doi.org/10.5061/dryad.052q5	Nearctic Region	GAZ	GAZ:00000456	temperate grassland biome	ENVO	ENVO:01000193	The Human Footprint	8 NA	1993; 2009	Nearctic	Temperate grasslands savannas and shrublands
Human Footprint maps	data set	IAO	IAO:0000100	https://doi.org/10.5061/dryad.052q5	Nearctic Region	GAZ	GAZ:00000456	temperate mixed forest biome	ENVO	ENVO:01000212	The Human Footprint	4 NA	1993; 2009	Nearctic	Temperate broadleaf and mixed forests
Human Footprint maps	data set	IAO	IAO:0000100	https://doi.org/10.5061/dryad.052q5	Nearctic Region	GAZ	GAZ:00000456	temperate savanna biome	ENVO	ENVO:01000189	The Human Footprint	8 NA	1993; 2009	Nearctic	Temperate grasslands savannas and shrublands
Human Footprint maps	data set	IAO	IAO:0000100	https://doi.org/10.5061/dryad.052q5	Nearctic Region	GAZ	GAZ:00000456	temperate shrubland biome	ENVO	ENVO:01000215	The Human Footprint	8 NA	1993; 2009	Nearctic	Temperate grasslands savannas and shrublands
Human Footprint maps	data set	IAO	IAO:0000100	https://doi.org/10.5061/dryad.052q5	Nearctic Region	GAZ	GAZ:00000456	tropical broadleaf forest biome	ENVO	ENVO:01000200	The Human Footprint	2 NA	1993; 2009	Nearctic	Tropical and subtropical dry broadleaf forests
Human Footprint maps	data set	IAO	IAO:0000100	https://doi.org/10.5061/dryad.052q5	Nearctic Region	GAZ	GAZ:00000456	tropical coniferous forest biome	ENVO	ENVO:01000210	The Human Footprint	3 NA	1993; 2009	Nearctic	Tropical and subtropical coniferous forests
Human Footprint maps	data set	IAO	IAO:0000100	https://doi.org/10.5061/dryad.052q5	Nearctic Region	GAZ	GAZ:00000456	tropical grassland biome	ENVO	ENVO:01000192	The Human Footprint	7 NA	1993; 2009	Nearctic	Tropical and subtropical grasslands savannas
Human Footprint maps	data set	IAO	IAO:0000100	https://doi.org/10.5061/dryad.052q5	Nearctic Region	GAZ	GAZ:00000456	tropical savanna biome	ENVO	ENVO:01000188	The Human Footprint	7 NA	1993; 2009	Nearctic	Tropical and subtropical grasslands savannas
Human Footprint maps	data set	IAO	IAO:0000100	https://doi.org/10.5061/dryad.052q5	Nearctic Region	GAZ	GAZ:00000456	tundra biome	ENVO	ENVO:01000180	The Human Footprint	11 NA	1993; 2009	Nearctic	Tundra
Human Footprint maps	data set	IAO	IAO:0000100	https://doi.org/10.5061/dryad.052q5	Nearctic Region	GAZ	GAZ:00000456	xeric shrubland biome	ENVO	ENVO:01000218	The Human Footprint	13 NA	1993; 2009	Nearctic	Deserts and xeric shrublands
Human Footprint maps	data set	IAO	IAO:0000100	https://doi.org/10.5061/dryad.052q5	Neotropical Region	GAZ	GAZ:00000455	flooded grassland biome	ENVO	ENVO:01000195	The Human Footprint	9 NT	1993; 2009	Neotropic	Flooded grasslands and savannas
Human Footprint maps	data set	IAO	IAO:0000100	https://doi.org/10.5061/dryad.052q5	Neotropical Region	GAZ	GAZ:00000455	mangrove biome	ENVO	ENVO:01000181	The Human Footprint	14 NT	1993; 2009	Neotropic	Mangrove
Human Footprint maps	data set	IAO	IAO:0000100	https://doi.org/10.5061/dryad.052q5	Neotropical Region	GAZ	GAZ:00000455	mediterranean forest biome	ENVO	ENVO:01000199	The Human Footprint	12 NT	1993; 2009	Neotropic	Mediterranean forests woodlands and scrub
Human Footprint maps	data set	IAO	IAO:0000100	https://doi.org/10.5061/dryad.052q5	Neotropical Region	GAZ	GAZ:00000455	montane grassland biome	ENVO	ENVO:01000194	The Human Footprint	10 NT	1993; 2009	Neotropic	Montane grasslands and savannas
Human Footprint maps	data set	IAO	IAO:0000100	https://doi.org/10.5061/dryad.052q5	Neotropical Region	GAZ	GAZ:00000455	montane savanna biome	ENVO	ENVO:01000223	The Human Footprint	10 NT	1993; 2009	Neotropic	Montane grasslands and savannas
Human Footprint maps	data set	IAO	IAO:0000100	https://doi.org/10.5061/dryad.052q5	Neotropical Region	GAZ	GAZ:00000455	subtropical broadleaf forest biome	ENVO	ENVO:01000201	The Human Footprint	1 NT	1993; 2009	Neotropic	Tropical and subtropical moist broadleaf forests
Human Footprint maps	data set	IAO	IAO:0000100	https://doi.org/10.5061/dryad.052q5	Neotropical Region	GAZ	GAZ:00000455	subtropical broadleaf forest biome	ENVO	ENVO:01000201	The Human Footprint	2 NT	1993; 2009	Neotropic	Tropical and subtropical dry broadleaf forests
Human Footprint maps	data set	IAO	IAO:0000100	https://doi.org/10.5061/dryad.052q5	Neotropical Region	GAZ	GAZ:00000455	subtropical coniferous forest biome	ENVO	ENVO:01000209	The Human Footprint	3 NT	1993; 2009	Neotropic	Tropical and subtropical coniferous forests
Human Footprint maps	data set	IAO	IAO:0000100	https://doi.org/10.5061/dryad.052q5	Neotropical Region	GAZ	GAZ:00000455	subtropical grassland biome	ENVO	ENVO:01000191	The Human Footprint	7 NT	1993; 2009	Neotropic	Tropical and subtropical grasslands savannas
Human Footprint maps	data set	IAO	IAO:0000100	https://doi.org/10.5061/dryad.052q5	Neotropical Region	GAZ	GAZ:00000455	subtropical savanna biome	ENVO	ENVO:01000187	The Human Footprint	7 NT	1993; 2009	Neotropic	Tropical and subtropical grasslands savannas
Human Footprint maps	data set	IAO	IAO:0000100	https://doi.org/10.5061/dryad.052q5	Neotropical Region	GAZ	GAZ:00000455	temperate grassland biome	ENVO	ENVO:01000193	The Human Footprint	8 NT	1993; 2009	Neotropic	Temperate grasslands savannas and shrublands
Human Footprint maps	data set	IAO	IAO:0000100	https://doi.org/10.5061/dryad.052q5	Neotropical Region	GAZ	GAZ:00000455	temperate mixed forest biome	ENVO	ENVO:01000212	The Human Footprint	4 NT	1993; 2009	Neotropic	Temperate broadleaf and mixed forests
Human Footprint maps	data set	IAO	IAO:0000100	https://doi.org/10.5061/dryad.052q5	Neotropical Region	GAZ	GAZ:00000455	temperate savanna biome	ENVO	ENVO:01000189	The Human Footprint	8 NT	1993; 2009	Neotropic	Temperate grasslands savannas and shrublands
Human Footprint maps	data set	IAO	IAO:0000100	https://doi.org/10.5061/dryad.052q5	Neotropical Region	GAZ	GAZ:00000455	temperate shrubland biome	ENVO	ENVO:01000215	The Human Footprint	8 NT	1993; 2009	Neotropic	Temperate grasslands savannas and shrublands
Human Footprint maps	data set	IAO	IAO:0000100	https://doi.org/10.5061/dryad.052q5	Neotropical Region	GAZ	GAZ:00000455	tropical broadleaf forest biome	ENVO	ENVO:01000200	The Human Footprint	2 NT	1993; 2009	Neotropic	Tropical and subtropical dry broadleaf forests
Human Footprint maps	data set	IAO	IAO:0000100	https://doi.org/10.5061/dryad.052q5	Neotropical Region	GAZ	GAZ:00000455	tropical broadleaf forest biome	ENVO	ENVO:01000200	The Human Footprint	1 NT	1993; 2009	Neotropic	Tropical and subtropical moist broadleaf forests
Human Footprint maps	data set	IAO	IAO:0000100	https://doi.org/10.5061/dryad.052q5	Neotropical Region	GAZ	GAZ:00000455	tropical coniferous forest biome	ENVO	ENVO:01000210	The Human Footprint	3 NT	1993; 2009	Neotropic	Tropical and subtropical coniferous forests
Human Footprint maps	data set	IAO	IAO:0000100	https://doi.org/10.5061/dryad.052q5	Neotropical Region	GAZ	GAZ:00000455	tropical grassland biome	ENVO	ENVO:01000192	The Human Footprint	7 NT	1993; 2009	Neotropic	Tropical and subtropical grasslands savannas
Human Footprint maps	data set	IAO	IAO:0000100	https://doi.org/10.5061/dryad.052q5	Neotropical Region	GAZ	GAZ:00000455	tropical savanna biome	ENVO	ENVO:01000188	The Human Footprint	7 NT	1993; 2009	Neotropic	Tropical and subtropical grasslands savannas
Human Footprint maps	data set	IAO	IAO:0000100	https://doi.org/10.5061/dryad.052q5	Neotropical Region	GAZ	GAZ:00000455	xeric shrubland biome	ENVO	ENVO:01000218	The Human Footprint	13 NT	1993; 2009	Neotropic	Deserts and xeric shrublands
Human Footprint maps	data set	IAO	IAO:0000100	https://doi.org/10.5061/dryad.052q5	Oceania Region	GAZ	GAZ:00000452	subtropical grassland biome	ENVO	ENVO:01000191	The Human Footprint	7 OC	1993; 2009	Oceania	Tropical and subtropical grasslands savannas
Human Footprint maps	data set	IAO	IAO:0000100	https://doi.org/10.5061/dryad.052q5	Oceania Region	GAZ	GAZ:00000452	subtropical savanna biome	ENVO	ENVO:01000187	The Human Footprint	7 OC	1993; 2009	Oceania	Tropical and subtropical grasslands savannas
Human Footprint maps	data set	IAO	IAO:0000100	https://doi.org/10.5061/dryad.052q5	Oceania Region	GAZ	GAZ:00000452	tropical grassland biome	ENVO	ENVO:01000192	The Human Footprint	7 OC	1993; 2009	Oceania	Tropical and subtropical grasslands savannas
Human Footprint maps	data set	IAO	IAO:0000100	https://doi.org/10.5061/dryad.052q5	Oceania Region	GAZ	GAZ:00000452	tropical savanna biome	ENVO	ENVO:01000188	The Human Footprint	7 OC	1993; 2009	Oceania	Tropical and subtropical grasslands savannas
Human Footprint maps	data set	IAO	IAO:0000100	https://doi.org/10.5061/dryad.052q5	Palearctic Region	GAZ	GAZ:00000449	flooded grassland biome	ENVO	ENVO:01000195	The Human Footprint	9 PA	1993; 2009	Palearctic	Flooded grasslands and savannas
Human Footprint maps	data set	IAO	IAO:0000100	https://doi.org/10.5061/dryad.052q5	Palearctic Region	GAZ	GAZ:00000449	mediterranean forest biome	ENVO	ENVO:01000199	The Human Footprint	12 PA	1993; 2009	Palearctic	Mediterranean forests woodlands and scrub
Human Footprint maps	data set	IAO	IAO:0000100	https://doi.org/10.5061/dryad.052q5	Palearctic Region	GAZ	GAZ:00000449	montane grassland biome	ENVO	ENVO:01000194	The Human Footprint	10 PA	1993; 2009	Palearctic	Montane grasslands and savannas
Human Footprint maps	data set	IAO	IAO:0000100	https://doi.org/10.5061/dryad.052q5	Palearctic Region	GAZ	GAZ:00000449	montane savanna biome	ENVO	ENVO:01000223	The Human Footprint	10 PA	1993; 2009	Palearctic	Montane grasslands and savannas
Human Footprint maps	data set	IAO	IAO:0000100	https://doi.org/10.5061/dryad.052q5	Palearctic Region	GAZ	GAZ:00000449	subpolar coniferous forest biome	ENVO	ENVO:01000250	The Human Footprint	6 PA	1993; 2009	Palearctic	Boreal forests taiga
Human Footprint maps	data set	IAO	IAO:0000100	https://doi.org/10.5061/dryad.052q5	Palearctic Region	GAZ	GAZ:00000449	subtropical broadleaf forest biome	ENVO	ENVO:01000201	The Human Footprint	1 PA	1993; 2009	Palearctic	Tropical and subtropical moist broadleaf forests
Human Footprint maps	data set	IAO	IAO:0000100	https://doi.org/10.5061/dryad.052q5	Palearctic Region	GAZ	GAZ:00000449	temperate coniferous forest biome	ENVO	ENVO:01000211	The Human Footprint	5 PA	1993; 2009	Palearctic	Temperate coniferous forests
Human Footprint maps	data set	IAO	IAO:0000100	https://doi.org/10.5061/dryad.052q5	Palearctic Region	GAZ	GAZ:00000449	temperate grassland biome	ENVO	ENVO:01000193	The Human Footprint	8 PA	1993; 2009	Palearctic	Temperate grasslands savannas and shrublands
Human Footprint maps	data set	IAO	IAO:0000100	https://doi.org/10.5061/dryad.052q5	Palearctic Region	GAZ	GAZ:00000449	temperate mixed forest biome	ENVO	ENVO:01000212	The Human Footprint	4 PA	1993; 2009	Palearctic	Temperate broadleaf and mixed forests
Human Footprint maps	data set	IAO	IAO:0000100	https://doi.org/10.5061/dryad.052q5	Palearctic Region	GAZ	GAZ:00000449	temperate savanna biome	ENVO	ENVO:01000189	The Human Footprint	8 PA	1993; 2009	Palearctic	Temperate grasslands savannas and shrublands
Human Footprint maps	data set	IAO	IAO:0000100	https://doi.org/10.5061/dryad.052q5	Palearctic Region	GAZ	GAZ:00000449	temperate shrubland biome	ENVO	ENVO:01000215	The Human Footprint	8 PA	1993; 2009	Palearctic	Temperate grasslands savannas and shrublands
Human Footprint maps	data set	IAO	IAO:0000100	https://doi.org/10.5061/dryad.052q5	Palearctic Region	GAZ	GAZ:00000449	tropical broadleaf forest biome	ENVO	ENVO:01000200	The Human Footprint	1 PA	1993; 2009	Palearctic	Tropical and subtropical moist broadleaf forests
Human Footprint maps	data set	IAO	IAO:0000100	https://doi.org/10.5061/dryad.052q5	Palearctic Region	GAZ	GAZ:00000449	tundra biome	ENVO	ENVO:01000180	The Human Footprint	11 PA	1993; 2009	Palearctic	Tundra
Human Footprint maps	data set	IAO	IAO:0000100	https://doi.org/10.5061/dryad.052q5	Palearctic Region	GAZ	GAZ:00000449	xeric shrubland biome	ENVO	ENVO:01000218	The Human Footprint	13 PA	1993; 2009	Palearctic	Deserts and xeric shrublands
