# Supplementary material for: Temporally inter-comparable maps of terrestrial wilderness and the Last of the Wild
Source: Sci Data. 2017 Dec 12;4:170187. doi: 10.1038/sdata.2017.187 (PMC5726312; doi:10.1038/sdata.2017.187)
Supplement: Supplementary file 1 [file sdata2017187-isa1.zip › a_assay_Allan.txt]

Sample Name	Protocol REF	Protocol REF	Assay Name	Raw Data File	Comment[Data Repository]	Comment[Data Record Accession]	Comment[Data Record URI]	Factor Value[year]	Factor Value[geographical location]	Factor Value[biome]
1 AA	Comparable maps of pressure free lands for 1993 and 2009	Temporally inter-comparable maps of the Last of the Wild for 1993 and 2009	1 AA	doi:10.5061/dryad.124fp	Dryad Digital Repository	doi:10.5061/dryad.124fp	https://doi.org/10.5061/dryad.124fp	1993;2009	Australasia	Tropical and subtropical moist broadleaf forests
1 AT	Comparable maps of pressure free lands for 1993 and 2009	Temporally inter-comparable maps of the Last of the Wild for 1993 and 2009	1 AT	doi:10.5061/dryad.124fp	Dryad Digital Repository	doi:10.5061/dryad.124fp	https://doi.org/10.5061/dryad.124fp	1993;2009	Afrotropic	Tropical and subtropical moist broadleaf forests
1 IM	Comparable maps of pressure free lands for 1993 and 2009	Temporally inter-comparable maps of the Last of the Wild for 1993 and 2009	1 IM	doi:10.5061/dryad.124fp	Dryad Digital Repository	doi:10.5061/dryad.124fp	https://doi.org/10.5061/dryad.124fp	1993;2009	Indo-Malay	Tropical and subtropical moist broadleaf forests
1 NT	Comparable maps of pressure free lands for 1993 and 2009	Temporally inter-comparable maps of the Last of the Wild for 1993 and 2009	1 NT	doi:10.5061/dryad.124fp	Dryad Digital Repository	doi:10.5061/dryad.124fp	https://doi.org/10.5061/dryad.124fp	1993;2009	Neotropic	Tropical and subtropical moist broadleaf forests
1 PA	Comparable maps of pressure free lands for 1993 and 2009	Temporally inter-comparable maps of the Last of the Wild for 1993 and 2009	1 PA	doi:10.5061/dryad.124fp	Dryad Digital Repository	doi:10.5061/dryad.124fp	https://doi.org/10.5061/dryad.124fp	1993;2009	Palearctic	Tropical and subtropical moist broadleaf forests
10 AA	Comparable maps of pressure free lands for 1993 and 2009	Temporally inter-comparable maps of the Last of the Wild for 1993 and 2009	10 AA	doi:10.5061/dryad.124fp	Dryad Digital Repository	doi:10.5061/dryad.124fp	https://doi.org/10.5061/dryad.124fp	1993;2009	Australasia	Montane grasslands and savannas
10 AT	Comparable maps of pressure free lands for 1993 and 2009	Temporally inter-comparable maps of the Last of the Wild for 1993 and 2009	10 AT	doi:10.5061/dryad.124fp	Dryad Digital Repository	doi:10.5061/dryad.124fp	https://doi.org/10.5061/dryad.124fp	1993;2009	Afrotropic	Montane grasslands and savannas
10 IM	Comparable maps of pressure free lands for 1993 and 2009	Temporally inter-comparable maps of the Last of the Wild for 1993 and 2009	10 IM	doi:10.5061/dryad.124fp	Dryad Digital Repository	doi:10.5061/dryad.124fp	https://doi.org/10.5061/dryad.124fp	1993;2009	Indo-Malay	Montane grasslands and savannas
10 NT	Comparable maps of pressure free lands for 1993 and 2009	Temporally inter-comparable maps of the Last of the Wild for 1993 and 2009	10 NT	doi:10.5061/dryad.124fp	Dryad Digital Repository	doi:10.5061/dryad.124fp	https://doi.org/10.5061/dryad.124fp	1993;2009	Neotropic	Montane grasslands and savannas
10 PA	Comparable maps of pressure free lands for 1993 and 2009	Temporally inter-comparable maps of the Last of the Wild for 1993 and 2009	10 PA	doi:10.5061/dryad.124fp	Dryad Digital Repository	doi:10.5061/dryad.124fp	https://doi.org/10.5061/dryad.124fp	1993;2009	Palearctic	Montane grasslands and savannas
11 NA	Comparable maps of pressure free lands for 1993 and 2009	Temporally inter-comparable maps of the Last of the Wild for 1993 and 2009	11 NA	doi:10.5061/dryad.124fp	Dryad Digital Repository	doi:10.5061/dryad.124fp	https://doi.org/10.5061/dryad.124fp	1993;2009	Nearctic	Tundra
11 PA	Comparable maps of pressure free lands for 1993 and 2009	Temporally inter-comparable maps of the Last of the Wild for 1993 and 2009	11 PA	doi:10.5061/dryad.124fp	Dryad Digital Repository	doi:10.5061/dryad.124fp	https://doi.org/10.5061/dryad.124fp	1993;2009	Palearctic	Tundra
12 AA	Comparable maps of pressure free lands for 1993 and 2009	Temporally inter-comparable maps of the Last of the Wild for 1993 and 2009	12 AA	doi:10.5061/dryad.124fp	Dryad Digital Repository	doi:10.5061/dryad.124fp	https://doi.org/10.5061/dryad.124fp	1993;2009	Australasia	Mediterranean forests woodlands and scrub
12 AT	Comparable maps of pressure free lands for 1993 and 2009	Temporally inter-comparable maps of the Last of the Wild for 1993 and 2009	12 AT	doi:10.5061/dryad.124fp	Dryad Digital Repository	doi:10.5061/dryad.124fp	https://doi.org/10.5061/dryad.124fp	1993;2009	Afrotropic	Mediterranean forests woodlands and scrub
12 NA	Comparable maps of pressure free lands for 1993 and 2009	Temporally inter-comparable maps of the Last of the Wild for 1993 and 2009	12 NA	doi:10.5061/dryad.124fp	Dryad Digital Repository	doi:10.5061/dryad.124fp	https://doi.org/10.5061/dryad.124fp	1993;2009	Nearctic	Mediterranean forests woodlands and scrub
12 NT	Comparable maps of pressure free lands for 1993 and 2009	Temporally inter-comparable maps of the Last of the Wild for 1993 and 2009	12 NT	doi:10.5061/dryad.124fp	Dryad Digital Repository	doi:10.5061/dryad.124fp	https://doi.org/10.5061/dryad.124fp	1993;2009	Neotropic	Mediterranean forests woodlands and scrub
12 PA	Comparable maps of pressure free lands for 1993 and 2009	Temporally inter-comparable maps of the Last of the Wild for 1993 and 2009	12 PA	doi:10.5061/dryad.124fp	Dryad Digital Repository	doi:10.5061/dryad.124fp	https://doi.org/10.5061/dryad.124fp	1993;2009	Palearctic	Mediterranean forests woodlands and scrub
13 AA	Comparable maps of pressure free lands for 1993 and 2009	Temporally inter-comparable maps of the Last of the Wild for 1993 and 2009	13 AA	doi:10.5061/dryad.124fp	Dryad Digital Repository	doi:10.5061/dryad.124fp	https://doi.org/10.5061/dryad.124fp	1993;2009	Australasia	Deserts and xeric shrublands
13 AT	Comparable maps of pressure free lands for 1993 and 2009	Temporally inter-comparable maps of the Last of the Wild for 1993 and 2009	13 AT	doi:10.5061/dryad.124fp	Dryad Digital Repository	doi:10.5061/dryad.124fp	https://doi.org/10.5061/dryad.124fp	1993;2009	Afrotropic	Deserts and xeric shrublands
13 IM	Comparable maps of pressure free lands for 1993 and 2009	Temporally inter-comparable maps of the Last of the Wild for 1993 and 2009	13 IM	doi:10.5061/dryad.124fp	Dryad Digital Repository	doi:10.5061/dryad.124fp	https://doi.org/10.5061/dryad.124fp	1993;2009	Indo-Malay	Deserts and xeric shrublands
13 NA	Comparable maps of pressure free lands for 1993 and 2009	Temporally inter-comparable maps of the Last of the Wild for 1993 and 2009	13 NA	doi:10.5061/dryad.124fp	Dryad Digital Repository	doi:10.5061/dryad.124fp	https://doi.org/10.5061/dryad.124fp	1993;2009	Nearctic	Deserts and xeric shrublands
13 NT	Comparable maps of pressure free lands for 1993 and 2009	Temporally inter-comparable maps of the Last of the Wild for 1993 and 2009	13 NT	doi:10.5061/dryad.124fp	Dryad Digital Repository	doi:10.5061/dryad.124fp	https://doi.org/10.5061/dryad.124fp	1993;2009	Neotropic	Deserts and xeric shrublands
13 PA	Comparable maps of pressure free lands for 1993 and 2009	Temporally inter-comparable maps of the Last of the Wild for 1993 and 2009	13 PA	doi:10.5061/dryad.124fp	Dryad Digital Repository	doi:10.5061/dryad.124fp	https://doi.org/10.5061/dryad.124fp	1993;2009	Palearctic	Deserts and xeric shrublands
14 AA	Comparable maps of pressure free lands for 1993 and 2009	Temporally inter-comparable maps of the Last of the Wild for 1993 and 2009	14 AA	doi:10.5061/dryad.124fp	Dryad Digital Repository	doi:10.5061/dryad.124fp	https://doi.org/10.5061/dryad.124fp	1993;2009	Australasia	Mangrove
14 AT	Comparable maps of pressure free lands for 1993 and 2009	Temporally inter-comparable maps of the Last of the Wild for 1993 and 2009	14 AT	doi:10.5061/dryad.124fp	Dryad Digital Repository	doi:10.5061/dryad.124fp	https://doi.org/10.5061/dryad.124fp	1993;2009	Afrotropic	Mangrove
14 IM	Comparable maps of pressure free lands for 1993 and 2009	Temporally inter-comparable maps of the Last of the Wild for 1993 and 2009	14 IM	doi:10.5061/dryad.124fp	Dryad Digital Repository	doi:10.5061/dryad.124fp	https://doi.org/10.5061/dryad.124fp	1993;2009	Indo-Malay	Mangrove
14 NT	Comparable maps of pressure free lands for 1993 and 2009	Temporally inter-comparable maps of the Last of the Wild for 1993 and 2009	14 NT	doi:10.5061/dryad.124fp	Dryad Digital Repository	doi:10.5061/dryad.124fp	https://doi.org/10.5061/dryad.124fp	1993;2009	Neotropic	Mangrove
2 AA	Comparable maps of pressure free lands for 1993 and 2009	Temporally inter-comparable maps of the Last of the Wild for 1993 and 2009	2 AA	doi:10.5061/dryad.124fp	Dryad Digital Repository	doi:10.5061/dryad.124fp	https://doi.org/10.5061/dryad.124fp	1993;2009	Australasia	Tropical and subtropical dry broadleaf forests
2 AT	Comparable maps of pressure free lands for 1993 and 2009	Temporally inter-comparable maps of the Last of the Wild for 1993 and 2009	2 AT	doi:10.5061/dryad.124fp	Dryad Digital Repository	doi:10.5061/dryad.124fp	https://doi.org/10.5061/dryad.124fp	1993;2009	Afrotropic	Tropical and subtropical dry broadleaf forests
2 IM	Comparable maps of pressure free lands for 1993 and 2009	Temporally inter-comparable maps of the Last of the Wild for 1993 and 2009	2 IM	doi:10.5061/dryad.124fp	Dryad Digital Repository	doi:10.5061/dryad.124fp	https://doi.org/10.5061/dryad.124fp	1993;2009	Indo-Malay	Tropical and subtropical dry broadleaf forests
2 NA	Comparable maps of pressure free lands for 1993 and 2009	Temporally inter-comparable maps of the Last of the Wild for 1993 and 2009	2 NA	doi:10.5061/dryad.124fp	Dryad Digital Repository	doi:10.5061/dryad.124fp	https://doi.org/10.5061/dryad.124fp	1993;2009	Nearctic	Tropical and subtropical dry broadleaf forests
2 NT	Comparable maps of pressure free lands for 1993 and 2009	Temporally inter-comparable maps of the Last of the Wild for 1993 and 2009	2 NT	doi:10.5061/dryad.124fp	Dryad Digital Repository	doi:10.5061/dryad.124fp	https://doi.org/10.5061/dryad.124fp	1993;2009	Neotropic	Tropical and subtropical dry broadleaf forests
3 IM	Comparable maps of pressure free lands for 1993 and 2009	Temporally inter-comparable maps of the Last of the Wild for 1993 and 2009	3 IM	doi:10.5061/dryad.124fp	Dryad Digital Repository	doi:10.5061/dryad.124fp	https://doi.org/10.5061/dryad.124fp	1993;2009	Indo-Malay	Tropical and subtropical coniferous forests
3 NA	Comparable maps of pressure free lands for 1993 and 2009	Temporally inter-comparable maps of the Last of the Wild for 1993 and 2009	3 NA	doi:10.5061/dryad.124fp	Dryad Digital Repository	doi:10.5061/dryad.124fp	https://doi.org/10.5061/dryad.124fp	1993;2009	Nearctic	Tropical and subtropical coniferous forests
3 NT	Comparable maps of pressure free lands for 1993 and 2009	Temporally inter-comparable maps of the Last of the Wild for 1993 and 2009	3 NT	doi:10.5061/dryad.124fp	Dryad Digital Repository	doi:10.5061/dryad.124fp	https://doi.org/10.5061/dryad.124fp	1993;2009	Neotropic	Tropical and subtropical coniferous forests
4 AA	Comparable maps of pressure free lands for 1993 and 2009	Temporally inter-comparable maps of the Last of the Wild for 1993 and 2009	4 AA	doi:10.5061/dryad.124fp	Dryad Digital Repository	doi:10.5061/dryad.124fp	https://doi.org/10.5061/dryad.124fp	1993;2009	Australasia	Temperate broadleaf and mixed forests
4 IM	Comparable maps of pressure free lands for 1993 and 2009	Temporally inter-comparable maps of the Last of the Wild for 1993 and 2009	4 IM	doi:10.5061/dryad.124fp	Dryad Digital Repository	doi:10.5061/dryad.124fp	https://doi.org/10.5061/dryad.124fp	1993;2009	Indo-Malay	Temperate broadleaf and mixed forests
4 NA	Comparable maps of pressure free lands for 1993 and 2009	Temporally inter-comparable maps of the Last of the Wild for 1993 and 2009	4 NA	doi:10.5061/dryad.124fp	Dryad Digital Repository	doi:10.5061/dryad.124fp	https://doi.org/10.5061/dryad.124fp	1993;2009	Nearctic	Temperate broadleaf and mixed forests
4 NT	Comparable maps of pressure free lands for 1993 and 2009	Temporally inter-comparable maps of the Last of the Wild for 1993 and 2009	4 NT	doi:10.5061/dryad.124fp	Dryad Digital Repository	doi:10.5061/dryad.124fp	https://doi.org/10.5061/dryad.124fp	1993;2009	Neotropic	Temperate broadleaf and mixed forests
4 PA	Comparable maps of pressure free lands for 1993 and 2009	Temporally inter-comparable maps of the Last of the Wild for 1993 and 2009	4 PA	doi:10.5061/dryad.124fp	Dryad Digital Repository	doi:10.5061/dryad.124fp	https://doi.org/10.5061/dryad.124fp	1993;2009	Palearctic	Temperate broadleaf and mixed forests
5 IM	Comparable maps of pressure free lands for 1993 and 2009	Temporally inter-comparable maps of the Last of the Wild for 1993 and 2009	5 IM	doi:10.5061/dryad.124fp	Dryad Digital Repository	doi:10.5061/dryad.124fp	https://doi.org/10.5061/dryad.124fp	1993;2009	Indo-Malay	Temperate coniferous forests
5 NA	Comparable maps of pressure free lands for 1993 and 2009	Temporally inter-comparable maps of the Last of the Wild for 1993 and 2009	5 NA	doi:10.5061/dryad.124fp	Dryad Digital Repository	doi:10.5061/dryad.124fp	https://doi.org/10.5061/dryad.124fp	1993;2009	Nearctic	Temperate coniferous forests
5 PA	Comparable maps of pressure free lands for 1993 and 2009	Temporally inter-comparable maps of the Last of the Wild for 1993 and 2009	5 PA	doi:10.5061/dryad.124fp	Dryad Digital Repository	doi:10.5061/dryad.124fp	https://doi.org/10.5061/dryad.124fp	1993;2009	Palearctic	Temperate coniferous forests
6 NA	Comparable maps of pressure free lands for 1993 and 2009	Temporally inter-comparable maps of the Last of the Wild for 1993 and 2009	6 NA	doi:10.5061/dryad.124fp	Dryad Digital Repository	doi:10.5061/dryad.124fp	https://doi.org/10.5061/dryad.124fp	1993;2009	Nearctic	Boreal forests taiga
6 PA	Comparable maps of pressure free lands for 1993 and 2009	Temporally inter-comparable maps of the Last of the Wild for 1993 and 2009	6 PA	doi:10.5061/dryad.124fp	Dryad Digital Repository	doi:10.5061/dryad.124fp	https://doi.org/10.5061/dryad.124fp	1993;2009	Palearctic	Boreal forests taiga
7 AA	Comparable maps of pressure free lands for 1993 and 2009	Temporally inter-comparable maps of the Last of the Wild for 1993 and 2009	7 AA	doi:10.5061/dryad.124fp	Dryad Digital Repository	doi:10.5061/dryad.124fp	https://doi.org/10.5061/dryad.124fp	1993;2009	Australasia	Tropical and subtropical grasslands savannas
7 AT	Comparable maps of pressure free lands for 1993 and 2009	Temporally inter-comparable maps of the Last of the Wild for 1993 and 2009	7 AT	doi:10.5061/dryad.124fp	Dryad Digital Repository	doi:10.5061/dryad.124fp	https://doi.org/10.5061/dryad.124fp	1993;2009	Afrotropic	Tropical and subtropical grasslands savannas
7 IM	Comparable maps of pressure free lands for 1993 and 2009	Temporally inter-comparable maps of the Last of the Wild for 1993 and 2009	7 IM	doi:10.5061/dryad.124fp	Dryad Digital Repository	doi:10.5061/dryad.124fp	https://doi.org/10.5061/dryad.124fp	1993;2009	Indo-Malay	Tropical and subtropical grasslands savannas
7 NA	Comparable maps of pressure free lands for 1993 and 2009	Temporally inter-comparable maps of the Last of the Wild for 1993 and 2009	7 NA	doi:10.5061/dryad.124fp	Dryad Digital Repository	doi:10.5061/dryad.124fp	https://doi.org/10.5061/dryad.124fp	1993;2009	Nearctic	Tropical and subtropical grasslands savannas
7 NT	Comparable maps of pressure free lands for 1993 and 2009	Temporally inter-comparable maps of the Last of the Wild for 1993 and 2009	7 NT	doi:10.5061/dryad.124fp	Dryad Digital Repository	doi:10.5061/dryad.124fp	https://doi.org/10.5061/dryad.124fp	1993;2009	Neotropic	Tropical and subtropical grasslands savannas
7 OC	Comparable maps of pressure free lands for 1993 and 2009	Temporally inter-comparable maps of the Last of the Wild for 1993 and 2009	7 OC	doi:10.5061/dryad.124fp	Dryad Digital Repository	doi:10.5061/dryad.124fp	https://doi.org/10.5061/dryad.124fp	1993;2009	Oceania	Tropical and subtropical grasslands savannas
8 AA	Comparable maps of pressure free lands for 1993 and 2009	Temporally inter-comparable maps of the Last of the Wild for 1993 and 2009	8 AA	doi:10.5061/dryad.124fp	Dryad Digital Repository	doi:10.5061/dryad.124fp	https://doi.org/10.5061/dryad.124fp	1993;2009	Australasia	Temperate grasslands savannas and shrublands
8 AT	Comparable maps of pressure free lands for 1993 and 2009	Temporally inter-comparable maps of the Last of the Wild for 1993 and 2009	8 AT	doi:10.5061/dryad.124fp	Dryad Digital Repository	doi:10.5061/dryad.124fp	https://doi.org/10.5061/dryad.124fp	1993;2009	Afrotropic	Temperate grasslands savannas and shrublands
8 NA	Comparable maps of pressure free lands for 1993 and 2009	Temporally inter-comparable maps of the Last of the Wild for 1993 and 2009	8 NA	doi:10.5061/dryad.124fp	Dryad Digital Repository	doi:10.5061/dryad.124fp	https://doi.org/10.5061/dryad.124fp	1993;2009	Nearctic	Temperate grasslands savannas and shrublands
8 NT	Comparable maps of pressure free lands for 1993 and 2009	Temporally inter-comparable maps of the Last of the Wild for 1993 and 2009	8 NT	doi:10.5061/dryad.124fp	Dryad Digital Repository	doi:10.5061/dryad.124fp	https://doi.org/10.5061/dryad.124fp	1993;2009	Neotropic	Temperate grasslands savannas and shrublands
8 PA	Comparable maps of pressure free lands for 1993 and 2009	Temporally inter-comparable maps of the Last of the Wild for 1993 and 2009	8 PA	doi:10.5061/dryad.124fp	Dryad Digital Repository	doi:10.5061/dryad.124fp	https://doi.org/10.5061/dryad.124fp	1993;2009	Palearctic	Temperate grasslands savannas and shrublands
9 AT	Comparable maps of pressure free lands for 1993 and 2009	Temporally inter-comparable maps of the Last of the Wild for 1993 and 2009	9 AT	doi:10.5061/dryad.124fp	Dryad Digital Repository	doi:10.5061/dryad.124fp	https://doi.org/10.5061/dryad.124fp	1993;2009	Afrotropic	Flooded grasslands and savannas
9 IM	Comparable maps of pressure free lands for 1993 and 2009	Temporally inter-comparable maps of the Last of the Wild for 1993 and 2009	9 IM	doi:10.5061/dryad.124fp	Dryad Digital Repository	doi:10.5061/dryad.124fp	https://doi.org/10.5061/dryad.124fp	1993;2009	Indo-Malay	Flooded grasslands and savannas
9 NT	Comparable maps of pressure free lands for 1993 and 2009	Temporally inter-comparable maps of the Last of the Wild for 1993 and 2009	9 NT	doi:10.5061/dryad.124fp	Dryad Digital Repository	doi:10.5061/dryad.124fp	https://doi.org/10.5061/dryad.124fp	1993;2009	Neotropic	Flooded grasslands and savannas
9 PA	Comparable maps of pressure free lands for 1993 and 2009	Temporally inter-comparable maps of the Last of the Wild for 1993 and 2009	9 PA	doi:10.5061/dryad.124fp	Dryad Digital Repository	doi:10.5061/dryad.124fp	https://doi.org/10.5061/dryad.124fp	1993;2009	Palearctic	Flooded grasslands and savannas
